# Supplementary material for: Adaptive Time–Frequency Segment Optimization for Motor Imagery Classification
Source: Sensors (Basel). 2024 Mar 5;24(5):1678. doi: 10.3390/s24051678 (PMC10934792; doi:10.3390/s24051678)
Supplement: Supplementary file 1 [file sensors-24-01678-s001.zip]

Archive with 1 entries (1 files):
- sensors-2821754-supplementary.pdf
